# Supplementary material for: The AAA-ATPase Ter94 regulates wing size in Drosophila by suppressing the Hippo pathway
Source: Commun Biol. 2024 May 6;7:533. doi: 10.1038/s42003-024-06246-x (PMC11074327; doi:10.1038/s42003-024-06246-x)
Supplement: Supplementary file 4 — Supplementary Data [file 42003_2024_6246_MOESM4_ESM.xlsx]

## Sheet: Fig. 1a-i
mCherry-RNAi	1058	35608	lacZ	Ter94;1058	Ter94;35608	Ter94	Ter94AA	Ter94;Ter94AA
0.992938	0.67559	0.661141	1.00816	0.915271	0.828154	1.0398	0.43745	0.750673
0.978145	0.647207	0.653672	1.01771	0.913142	0.793137	1.04102	0.491703	0.712387
0.985254	0.638727	0.64449	0.996197	0.921816	0.809581	1.00779	0.510786	0.698663
0.984048	0.659723	0.645906	0.973891	0.905232	0.843137	1.00112	0.410793	0.802424
0.987809	0.636644	0.65155	0.996453	0.91072	0.81271	1.00431	0.487263	0.737523
0.983206	0.67058	0.65353	1.00269	0.910475	0.839092	1.01657	0.433517	0.667716
0.974334	0.678042	0.630471	0.980551	0.902516	0.811618	1.03091	0.455927	0.796438
1.04256	0.581707	0.631565	1.00066	0.901851	0.786357	1.01841	0.481125	0.65966
1.0269	0.618757	0.630724	0.981943	0.827266	0.804926	1.06257	0.427707	0.757975
0.990371	0.702049	0.63392	1.00914	0.851576	0.8256	0.996753	0.471182	0.785546
1.00917	0.657186	0.621399	1.00203	0.921501	0.884522	0.980909	0.428768	0.720176
1.00884	0.679113	0.634055	1.00634	0.83477	0.816455	1.04313	0.471941	0.788153
1.02581	0.678032	0.64247	0.981742	0.945519	0.814081	1.01883	0.440894	0.70134
1.04002	0.645199	0.649082	0.98448	0.89883	0.818353	1.01553	0.564407	0.741611
1.0165	0.71025	0.709132	0.99668	0.91902	0.843077	1.02534	0.476161	0.722838
1.01645	0.715056	0.614218	0.940797	0.920351	0.85175	0.990607	0.420164	0.682783
1.00672	0.66038	0.659961	0.936175	0.897633	0.852603	1.10588	0.460315	0.707313
0.983196	0.669239	0.670225	0.998639	0.947619	0.861683	1.06723	0.432213	0.785142
1.00699	0.676102	0.707493	0.993759	0.932057	0.897158	0.996066	0.489947	0.770783
1.01944	0.705648	0.58778	1.01581	0.94162	0.893207	1.05554	0.473384	0.751603
0.994468	0.727693	0.668037	0.960536	0.940234	0.85314	1.05565	0.484285	0.762755
1.01621	0.681621	0.633689	1.01302	0.930861	0.891073	1.04602	0.461581	0.696752
0.982973	0.699064	0.641338	1.01507	0.93714	0.885479	1.12098	0.44612	0.697055
0.981583	0.694835	0.59608	0.974952	0.90062	0.880298	1.11494	0.495948	0.719873
1.00234	0.70103	0.668274	0.966263	0.909351	0.848332	1.10961	0.504543	0.669161
1.03883	0.684751	0.623276	0.994933	0.910397	0.887034	1.08407	0.46462	0.736254
0.970966	0.67081	0.619427	0.967042	0.924969	0.864168	1.07092	0.473834	0.703215
0.9834	0.681651	0.62436		0.912088		1.05678	0.484149	0.694969
0.979926		0.6686		0.901176		1.09404		0.672092
				0.920811		1.01601		0.729945

## Sheet: Fig. 3a-f
mCherry-RNAi	1058	35608	hVcp	1058+hVcp	35608+hVcp
1.0165	0.71025	0.709132	0.985574	0.740597	0.912006
1.01645	0.715056	0.614218	1.06152	0.785162	0.876283
1.00672	0.725473	0.659961	1.03212	0.761919	0.818244
0.983196	0.66038	0.670225	1.03312	0.78286	0.853783
1.00699	0.669239	0.707493	1.02341	0.789165	0.850513
1.01944	0.676102	0.58778	1.02098	0.775703	0.825593
0.994468	0.705648	0.668037	1.01312	0.746684	0.82727
1.01621	0.727693	0.633689	0.987309	0.803324	0.76152
0.982973	0.681621	0.641338	1.05509	0.826203	0.825477
0.981583	0.699064	0.59608	1.03818	0.757445	0.826036
1.00234	0.694835	0.668274	1.00855	0.727665	0.828593
1.03883	0.70103	0.623276	1.02346	0.743753	0.823676
0.970966	0.684751	0.619427	1.04313	0.722786	0.772808
0.9834	0.67081	0.62436	1.01134	0.764151	0.856498
0.979926	0.681651	0.6686	1.03987	0.749627	0.862607
0.970596	0.67559	0.661141	0.949563	0.845317	0.806299
0.992938	0.647207	0.653672	1.00195	0.794533	0.807603
0.978145	0.638727	0.64449	0.930614	0.751922	0.8166
0.985254	0.659723	0.645906	0.930614	0.789796	0.816895
0.984048	0.636644	0.65155	0.945577	0.734881	0.743144
0.987809	0.67058	0.65353	0.952244	0.788398	0.785843
0.983206	0.678042	0.630471	0.948868	0.760058	0.773734
0.974334	0.581707	0.631565	0.986283	0.784202	0.820031
1.04256	0.618757	0.630724	1.05969	0.77931	0.799605
1.0269	0.702049	0.63392	1.01796	0.693826	0.872221
0.990371	0.657186	0.621399	1.00953	0.67344	0.75607
1.00917	0.679113	0.634055	1.02364	0.778107	0.766725
1.00884	0.678032	0.64247	1.04699	0.762882	0.784966
1.02581	0.645199	0.649082	1.0478	0.772945	0.804434
1.04002	0.724646	0.717169	1.04075	0.768178	0.804786

## Sheet: Fig. 3g-o
mCherry-RNAi	NES-hVcp	NLS-hVCp	1058	NES-hVcp+1058	NLS-hVcp+1058	35608	NES-hVcp+35608	NLS-hVcp+35608
1.0165	1.04438	1.05238	0.71025	0.743693	0.690339	0.709132	0.781922	0.609388
1.01645	1.01252	1.04102	0.715056	0.751487	0.671281	0.614218	0.742667	0.581775
1.00672	1.02487	1.03648	0.725473	0.779574	0.689469	0.659961	0.726248	0.593093
0.983196	1.02303	1.02011	0.66038	0.74683	0.677468	0.670225	0.757613	0.681094
1.00699	1.02991	1.02011	0.669239	0.740786	0.683136	0.707493	0.746923	0.673251
1.01944	1.01907	1.0314	0.676102	0.743436	0.699813	0.58778	0.753859	0.641859
0.994468	1.04575	1.05927	0.705648	0.736753	0.700727	0.668037	0.75706	0.650558
1.01621	0.996128	1.05872	0.727693	0.747199	0.670149	0.633689	0.805147	0.543043
0.982973	1.00925	1.0584	0.681621	0.791265	0.71019	0.641338	0.801639	0.566095
0.981583	1.00425	1.07256	0.699064	0.788312	0.706417	0.59608	0.80449	0.644105
1.00234	1.00833	1.02497	0.694835	0.761582	0.720889	0.668274	0.776928	0.616202
1.03883	1.01268	1.06955	0.70103	0.801297	0.715902	0.623276	0.784134	0.603223
0.970966	1.04638	1.08076	0.684751	0.764694	0.739455	0.619427	0.757239	0.621679
0.9834	1.0636	1.02151	0.67081	0.79167	0.689473	0.62436	0.764608	0.595666
0.979926	1.01101	1.04923	0.681651	0.754167	0.720933	0.6686	0.757625	0.592937
0.970596	0.995175	1.0005	0.67559	0.717829	0.634467	0.661141	0.721402	0.647841
0.992938	0.994189	0.990893	0.647207	0.741656	0.633748	0.653672	0.737661	0.634644
0.978145	1.00181	1.02408	0.638727	0.726369	0.637291	0.64449	0.716987	0.639129
0.985254	0.984378	1.0307	0.659723	0.752526	0.623956	0.645906	0.791899	0.617356
0.984048	0.978587	0.9971	0.636644	0.75588	0.664285	0.65155	0.73604	0.595849
0.987809	0.971722	1.05619	0.67058	0.727278	0.635041	0.65353	0.772711	0.586804
0.983206	0.956148	1.02791	0.678042	0.736347	0.643863	0.630471	0.737271	0.64268
0.974334	1.01475	1.01222	0.618757	0.743224	0.641561	0.631565	0.744545	0.57498
1.04256	0.992174	1.01414	0.702049	0.788512	0.675467	0.630724	0.758297	0.608834
1.0269	1.0048	1.01602	0.657186	0.758027	0.666363	0.63392	0.742468	0.653792
0.990371	0.991065	1.04132	0.679113	0.745272	0.64457	0.621399	0.763773	0.607458
1.00917	0.980879	1.01408	0.678032	0.733486	0.677675	0.634055	0.739549	0.672338
1.00884	1.03742	1.01906	0.645199	0.762974	0.687511	0.64247	0.774404	0.591024
1.02581	1.00705	1.05801	0.724646		0.693938	0.649082	0.772533	0.646755
1.04002	1.01308	0.978372			0.678266	0.717169	0.743042	0.615696

## Sheet: Fig. 5a-h
UAS-lacZ	Ter94AA	UAS-Yki;Ter94AA	THU3571;Ter94AA	THU0551;Ter94AA	TH201501037.S;Ter94AA	THU3065;Ter94AA	THU2845;Ter94AA
0.192649	0.102608	0.238064	0.21923	0.216527	0.158309	0.162154	0.138532
0.19387	0.087835	0.237571	0.232429	0.201614	0.15688	0.160339	0.132307
0.196282	0.08184	0.223155	0.222737	0.204895	0.159795	0.156483	0.130115
0.185419	0.096533	0.246526	0.240898	0.212622	0.1605	0.15958	0.134006
0.195772	0.097441	0.222995	0.213772	0.204055	0.171221	0.161976	0.127532
0.195189	0.100786	0.240887	0.237293	0.200721	0.177121	0.153619	0.122716
0.194866	0.098896	0.222053	0.215195	0.197559	0.189122	0.154295	0.127434
0.188768	0.102019	0.242182	0.228409	0.206322	0.175236	0.162812	0.134678
0.188639	0.098091	0.235438	0.205129	0.209535	0.176122	0.156205	0.130243
0.190137	0.09372	0.244653	0.22949	0.206314	0.171695	0.154967	0.136327
0.197715	0.086913	0.241782	0.22744	0.188124	0.1681	0.163623	0.134562
0.192031	0.084575	0.246612	0.224644	0.214189	0.188017	0.141429	0.126929
0.198051	0.095397	0.235784	0.231316	0.201146	0.169507	0.14375	0.124258
0.195462	0.103136	0.239587	0.228828	0.202736	0.160688	0.14526	0.129932
0.192586	0.103321	0.241137	0.231535	0.198052	0.165346	0.15036	0.144114
0.194436	0.095039	0.240987	0.211971	0.208246	0.15782	0.136029	0.124964
0.192762	0.10215	0.256609	0.216981	0.203942	0.156435	0.139943	0.116865
0.193121	0.105364	0.233996	0.21334	0.200275	0.139267	0.144769	0.118122
0.195348	0.113156	0.234779	0.231509	0.209634	0.147212	0.144553	0.112396
0.194915	0.097205	0.23193	0.224112	0.186073	0.150477	0.14751	0.123161
0.193452	0.088835	0.238685	0.236717	0.192834	0.167476	0.144983	0.120529
0.19274	0.092015	0.243139	0.234636	0.192952	0.172478		0.114881
0.191908	0.069915	0.231803	0.243198	0.198231	0.177349		0.115063

## Sheet: Fig. 6i
+	Mer1-600	Mer1-600+Ter94
0.940715	0.957314	1.08846
1.01188	0.965662	1.0258
1.12543	0.915433	1.13542
0.902884	0.881857	1.11143
0.981253	0.885083	1.03011
1.01499	0.974194	1.04388
1.01888	0.960757	1.00113
0.986602	0.979878	1.08979
1.0049	0.959891	1.05665
1.04555	0.957563	1.08359
0.981979	0.876854	1.13579
1.14238	0.934695	1.18351
0.932908	0.961818	1.11861
1.05602	0.946118	1.15052
1.04724	0.982141	1.08319
0.90127	0.862508	1.03796
1.04609	0.942372	1.14816
0.914588	0.947092	1.1035
1.0495	0.903404	1.04582
1.00322	0.955949	1.08291

## Sheet: Fig. 6j
UAS-lacZ	Mer	Mer+Ter94	Mer1-600	Ter94+Mer1-600
1.00789	0.944148	1.06008	0.865991	0.976709
1.00766	0.893185	0.932412	0.855352	0.993973
1.00988	0.967066	0.931372	0.79331	0.923667
0.994242	0.964643	1.03801	0.844117	0.900693
0.99519	0.90874	1.04289	0.834424	0.96097
1.00331	0.903412	0.903116	0.825973	0.963719
0.983952	0.936702	0.937653	0.83936	0.829831
1.00213	0.905902	1.02231	0.844169	0.951616
0.996578	0.957647	1.0238	0.834973	1.04571
0.999165	0.954126	1.01295	0.832182	0.961089
0.996446	0.917242	0.922683	0.858566	0.873059
1.01012	0.963001	0.996062	0.908562	0.861203
0.998159	0.923679	0.952136	0.879073	0.960386
0.988725	0.98958	0.98575	0.853457	0.945078
0.995285	0.861262	0.903586	0.876347	0.98142
1.02551	0.86867	1.04635	0.915974	1.02389
0.985107	0.949517	1.01252	0.901435	1.0111
1.02067	0.853248	0.943588	0.843565	1.09321
1.01122	1.00508	1.03644	0.830194	1.02679
0.947969	0.883587	0.945122	0.93449	0.929306
0.954785	0.897002	1.01554	0.933543	0.995635
1.01178	0.973453	1.02965	0.844427	0.895523
1.02381	0.940821	1.05534	0.863165	1.00379
1.02381	0.956641	1.02602	0.849863	0.835996
1.0066	0.953433	1.02227	0.852998	0.974984
	0.981943	0.905873	0.886626	0.934503
	0.894882	1.00905	0.869633	0.890701
	0.863334	1.04478	0.903272	1.0423
	0.93916	1.01159	0.911053	0.895864
	0.967662	1.00043	0.866171

## Sheet: Supplementary Fig. 1a-d
mCherry-RNAi	1058	35608	Ter94AA
1.03365	0.785568	0.569603	0.35306
1.01875	0.796777	0.63282	0.313387
0.96859	0.790592	0.65132	0.320052
0.950239	0.755051	0.569104	0.392649
0.972527	0.805465	0.639773	0.38997
1.0048	0.784485	0.59919	0.400716
0.866318	0.839487	0.688804	0.374303
0.936682	0.828671	0.576777	0.390301
1.02711	0.821283	0.611481	0.276716
1.0283	0.85253	0.649377	0.387554
1.05261	0.825145	0.60156	0.28788
1.0438	0.796454	0.613848	0.334015
1.04775	0.750604	0.587706	0.354394
1.02755	0.838149	0.644151	0.380744
1.02132	0.890303	0.637187	0.440775
1.06998	0.806836	0.75834	0.400331
1.02216	0.823277	0.733768	0.392215
1.01989	0.833011	0.729681	0.403178
0.993574	0.86393	0.701444	0.381139
0.928342	0.80709	0.765161	0.436914
0.976383	0.831052	0.662529	0.385602
0.967812	0.762873	0.690953	0.4148
1.00075	0.775232	0.72912	0.436675
1.00345	0.807031	0.716223	0.358404
1.00239	0.704038	0.75302	0.355152
0.94527	0.780334	0.722553	0.429772
0.989513	0.634915	0.681423	0.43489
1.08049		0.761128	0.426234
			0.348059
			0.38438

## Sheet: Supplementary Fig. 2e
mCherry-RNAi	1058	35608	THU3262
0.974929	0.565969	0.532798	0.38962
1.01429	0.563616	0.468238	0.411593
1.01078	0.523981	0.522175	0.411974

## Sheet: Supplementary Fig. 4a-h
UAS-lacZ	UAS-Yki	mCherry-RNAi	THU3571	THU0551	TH201501037.S	THU3065	THU2845
0.191521	0.26338	0.192649	0.295436	0.260451	0.247985	0.226012	0.211146
0.191144	0.267372	0.19387	0.268601	0.272363	0.234825	0.227333	0.208222
0.189931	0.304183	0.196282	0.308321	0.258556	0.225485	0.223987	0.207043
0.188639	0.27669	0.185419	0.230066	0.270598	0.248722	0.228347	0.208103
0.190137	0.266531	0.195772	0.230939	0.267118	0.226969	0.225146	0.210151
0.197715	0.257026	0.195189	0.271838	0.268488	0.235212	0.22584	0.211793
0.192031	0.288558	0.194866	0.283945	0.258029	0.241417	0.226766	0.214422
0.198051	0.279309	0.188768	0.28409	0.26299	0.244605	0.221316	0.214808
0.195462	0.27613	0.199051	0.280967	0.261903	0.231566	0.233034	0.213447
0.192586	0.278868	0.194462	0.293779	0.264228	0.239323	0.227146	0.210228
0.194436	0.286463	0.193586	0.311426	0.270431	0.215026	0.22896	0.207872
0.192762	0.274718	0.194364	0.242468	0.267415	0.253627	0.224613	0.207104
0.193121	0.241741	0.193762	0.267624	0.252983	0.236626	0.223843	0.20503
0.195348	0.264403	0.192121	0.299293	0.259977	0.228025	0.228316	0.209831
0.194915	0.246326	0.194348	0.297785	0.263357	0.239383	0.234191	0.212981
0.193452	0.267493	0.195015	0.309967	0.265703	0.243226	0.224734	0.211649
0.19274	0.257694	0.193451	0.319783	0.269968	0.247511	0.230062	0.213971
0.191908	0.251462	0.192741		0.259793	0.248335	0.231764	0.210758
0.192512	0.255484	0.192908		0.250841	0.241103	0.238228	0.208347
		0.192515		0.266059	0.23639	0.232713	0.212557
				0.260194	0.265876	0.231069	0.214158
